# Supplementary material for: The Added Value of Genome-Wide Copy Numbers to Objectively Resolve Clonality of Multiple Tumors With Pulmonary Involvement and Ambiguous or Inconclusive Mutational Diagnosis
Source: JTO Clin Res Rep. 2025 Oct 23;6(12):100921. doi: 10.1016/j.jtocrr.2025.100921 (PMC12681896; doi:10.1016/j.jtocrr.2025.100921)
Supplement: SupplementaryTable 1 [file mmc2.xlsx]

## Sheet: SupplementaryTable1_TRACERx
Supplementary Table 1: CNA clonality statistics and classification of clonal and non-clonal pairs in the TRACERx cohort
The TRACERx gold standard training cohort was constructed by pairing 152 intra-tumor CNA profiles of 56 patients, which led to N=41 clonal pairs, and by pairing inter-patient CNA tumor profiles we constructed N=41 non-clonal pairs.
Sample1	Sample2	Subtype	BinnedReads1	BinnedReads2	CNA_binsize	PearsonCorrelation	LogLikelihood	CNA_Clonality	NGS_Mutation_Clonality	Reason	GoldStandard_Clonality
CRUK0001_R1	CRUK0001_R3	LUAD	65285326	65729046	100kbp	0.645263158	1.287853998	Clonal	Clonal	Wildtype oncogenic but shared mutations	Clonal
CRUK0002_R1	CRUK0002_R2	LUAD	50222514	43739339	100kbp	0.850573	20.31864923	Clonal	Clonal	Wildtype oncogenic but shared mutations	Clonal
CRUK0003_R3	CRUK0003_R6	LUAD	73809993	65041767	100kbp	0.96447729	47.03823209	Clonal	Clonal	Same oncogenic driver and shared mutations	Clonal
CRUK0004_R3	CRUK0004_R4	LUAD	62575980	50927504	100kbp	0.730742283	15.05591014	Clonal	Clonal	Same oncogenic driver and shared mutations	Clonal
CRUK0005_R1	CRUK0005_R2	LUAD	71112230	61882988	100kbp	0.807832537	15.14153513	Clonal	Clonal	Same oncogenic driver and shared mutations	Clonal
CRUK0009_R2	CRUK0009_R4	LUAD	40113207	71430102	100kbp	0.953938637	1.583822105	Clonal	Clonal	Same oncogenic driver and shared mutations	Clonal
CRUK0015_R1	CRUK0015_R2	LUAD	58475114	59074962	100kbp	0.897169303	55.5043165	Clonal	Probably Non-Clonal	No shared non-oncogenic mutations found and different TP53 mutations	Clonal
CRUK0016_R1	CRUK0016_R2	LUAD	71296905	45733317	100kbp	0.928453419	35.73175133	Clonal	Clonal	Wildtype oncogenic but shared mutations	Clonal
CRUK0017_R1	CRUK0017_R4	LUAD	58615725	57399436	100kbp	0.8842769	51.24033035	Clonal	Probably Non-Clonal	Different KRAS mutation status	Clonal
CRUK0018_R1	CRUK0018_R4	LUAD	58582571	52028238	100kbp	0.472921849	12.88385454	Inconclusive	Inconclusive	No shared non-oncogenic mutations found and TP53 wildtype	Clonal
CRUK0021_R1	CRUK0021_R2	LUAD	39334179	34527867	100kbp	0.91260707	60.98122077	Clonal	Clonal	Same oncogenic driver and shared mutations	Clonal
CRUK0022_R1	CRUK0022_R2	LUAD	51432413	54334122	100kbp	0.909713497	12.62026044	Clonal	Clonal	Same oncogenic driver and shared mutations	Clonal
CRUK0023_R2	CRUK0023_R3	LUAD	41138443	58223517	100kbp	0.836798479	67.9795502	Clonal	Inconclusive	No shared non-oncogenic mutations found and TP53 wildtype	Clonal
CRUK0024_R1	CRUK0024_R3	LUAD	49607227	47483785	100kbp	0.863896578	19.28553991	Clonal	Clonal	Wildtype oncogenic but shared mutations	Clonal
CRUK0025_R2	CRUK0025_R3	LUAD	65601194	50167498	100kbp	0.906350095	36.67468259	Clonal	Clonal	Same oncogenic driver and shared mutations	Clonal
CRUK0027_R1	CRUK0027_R2	LUAD	36818901	40722229	100kbp	0.564510843	18.57513951	Clonal	Clonal	Same oncogenic driver and shared mutations	Clonal
CRUK0029_R5	CRUK0029_R6	LUAD	59802933	36006096	100kbp	0.971668004	17.67288583	Clonal	Clonal	Wildtype oncogenic but shared mutations	Clonal
CRUK0030_R2	CRUK0030_R3	LUAD	47243457	49573539	100kbp	0.943217545	93.25434042	Clonal	Clonal	Same oncogenic driver and shared mutations	Clonal
CRUK0031_R1	CRUK0031_R2	LUAD	172705503	139567495	100kbp	0.869703045	65.55065801	Clonal	Clonal	Wildtype oncogenic but shared mutations	Clonal
CRUK0032_R2	CRUK0032_R3	LUAD	118160482	108451422	100kbp	0.738559372	2.879097239	Clonal	Inconclusive	No shared non-oncogenic mutations found and TP53 wildtype	Clonal
CRUK0035_LN1	CRUK0035_R1	LUAD	51110075	77161127	100kbp	0.963931854	10.92416969	Clonal	Clonal	Wildtype oncogenic but shared mutations	Clonal
CRUK0036_R1	CRUK0036_R2	LUAD	44514621	56956963	100kbp	0.832330692	27.63251065	Clonal	Clonal	Same oncogenic driver and shared mutations	Clonal
CRUK0037_R1	CRUK0037_R4	LUAD	70957146	76246704	100kbp	0.939312561	58.84612789	Clonal	Inconclusive	No shared non-oncogenic mutations found and TP53 wildtype	Clonal
CRUK0039_R2	CRUK0039_R3	LUAD	30589516	28378466	100kbp	0.935609858	50.63260943	Clonal	Probably Non-Clonal	Different KRAS mutation status	Clonal
CRUK0041_R2	CRUK0041_R3	LUAD	40465238	42435081	100kbp	0.988798925	104.915903	Clonal	Inconclusive	No shared non-oncogenic mutations found and TP53 wildtype	Clonal
CRUK0046_R2	CRUK0046_R3	LUAD	86480841	98215126	100kbp	0.990823872	57.70119777	Clonal	Clonal	Wildtype oncogenic but shared mutations	Clonal
CRUK0048_R1	CRUK0048_R2	LUAD	70841064	75773738	100kbp	0.700395916	1.462821462	Clonal	Clonal	Same oncogenic driver and shared mutations	Clonal
CRUK0050_R4	CRUK0050_R5	LUAD	38182230	42879253	100kbp	0.990447575	41.82228066	Clonal	Clonal	Same oncogenic driver and shared mutations	Clonal
CRUK0054_R1	CRUK0054_R2	LUAD	42285623	52155617	100kbp	0.902434673	46.1686389	Clonal	Inconclusive	No shared non-oncogenic mutations found and TP53 wildtype	Clonal
CRUK0056_R1	CRUK0056_R3	LUAD	69093749	58056065	100kbp	0.902938459	38.99359392	Clonal	Clonal	Wildtype oncogenic but shared mutations	Clonal
CRUK0057_R1	CRUK0057_R2	LUAD	37736279	38903442	100kbp	0.907777881	20.59130477	Clonal	Inconclusive	No shared non-oncogenic mutations found and TP53 wildtype	Clonal
CRUK0058_R1	CRUK0058_R2	LUAD	47749693	51163387	100kbp	0.971039192	29.60862013	Clonal	Clonal	Same oncogenic driver and shared mutations	Clonal
CRUK0061_R1	CRUK0061_R2	LUAD	76761507	97871134	100kbp	0.962564225	56.21538123	Clonal	Clonal	Wildtype oncogenic but shared mutations	Clonal
CRUK0062_R6	CRUK0062_R7	LUSC	73299851	64142405	100kbp	0.794910146	5.283250429	Clonal	Clonal	Wildtype oncogenic but shared mutations	Clonal
CRUK0063_R3	CRUK0063_R6	LUSC	49880670	55734687	100kbp	0.643142892	5.503725311	Clonal	Clonal	Wildtype oncogenic but shared mutations	Clonal
CRUK0065_R2	CRUK0065_R5	LUSC	62227066	58528801	100kbp	0.850903722	0.778326899	Clonal	Clonal	Wildtype oncogenic but shared mutations	Clonal
CRUK0066_R3	CRUK0066_R4	LUSC	70998408	74768532	100kbp	0.891749981	3.528594892	Clonal	Clonal	Wildtype oncogenic but shared mutations	Clonal
CRUK0068_R1	CRUK0068_R2	LUSC	34384761	44219707	100kbp	0.874933045	1.350169425	Clonal	Clonal	Wildtype oncogenic but shared mutations	Clonal
CRUK0069_R2	CRUK0069_R5	LUSC	53272553	53837890	100kbp	0.839388138	32.1497146	Clonal	Clonal	Same oncogenic driver and shared mutations	Clonal
CRUK0070_R1	CRUK0070_R4	LUSC	53009912	77991852	100kbp	0.976209155	44.14222227	Clonal	Clonal	Wildtype oncogenic but shared mutations	Clonal
CRUK0071_R3	CRUK0071_R7	LUSC	74649411	67260287	100kbp	0.845043669	18.10017553	Clonal	Clonal	Wildtype oncogenic but shared mutations	Clonal
CRUK0069_R4	CRUK0071_R6	LUSC	50022501	57067099	100kbp	0.307224453	-12.23835744	Non-Clonal	Probably Non-Clonal	Different KRAS mutation status	Non-Clonal
CRUK0023_R3	CRUK0057_R2	LUAD	58223517	38903442	100kbp	0.198888427	-8.831145573	Non-Clonal	Inconclusive	No shared non-oncogenic mutations found and TP53 wildtype	Non-Clonal
CRUK0018_R3	CRUK0049_R2	LUAD	49846561	42423013	100kbp	0.296097403	-0.387372878	Non-Clonal	Probably Non-Clonal	Different KRAS mutation status	Non-Clonal
CRUK0023_R4	CRUK0050_R5	LUAD	62588460	42879253	100kbp	0.204298299	-9.308135269	Non-Clonal	Probably Non-Clonal	Different KRAS mutation status	Non-Clonal
CRUK0069_R4	CRUK0071_R6	LUSC	50022501	57067099	100kbp	0.307224453	-12.23835744	Non-Clonal	Probably Non-Clonal	Different KRAS mutation status	Non-Clonal
CRUK0018_R3	CRUK0049_R2	LUAD	49846561	42423013	100kbp	0.296097403	-0.387372878	Non-Clonal	Probably Non-Clonal	Different KRAS mutation status	Non-Clonal
CRUK0065_R4	CRUK0072_R1	LUSC	70201813	48324799	100kbp	0.682859919	-5.332227209	Non-Clonal	Probably Non-Clonal	No shared non-oncogenic mutations found and different TP53 mutations	Non-Clonal
CRUK0065_R6	CRUK0070_R4	LUSC	49013362	77991852	100kbp	0.317475903	-4.096323364	Non-Clonal	Probably Non-Clonal	No shared non-oncogenic mutations found and different TP53 mutations	Non-Clonal
CRUK0065_R6	CRUK0070_R4	LUSC	49013362	77991852	100kbp	0.317475903	-4.096323364	Non-Clonal	Probably Non-Clonal	No shared non-oncogenic mutations found and different TP53 mutations	Non-Clonal
CRUK0007_R2	CRUK0032_R2	LUAD	90886657	118160482	100kbp	0.483235213	-5.00912101	Non-Clonal	Non-Clonal	Different oncogenic driver mutations found	Non-Clonal
CRUK0035_R1	CRUK0046_R3	LUAD	77161127	98215126	100kbp	0.079019752	-3.869729695	Non-Clonal	Probably Non-Clonal	No shared non-oncogenic mutations found and different TP53 mutations	Non-Clonal
CRUK0004_R3	CRUK0023_R1	LUAD	62575980	61795864	100kbp	0.151061481	-6.841007408	Non-Clonal	Probably Non-Clonal	Different KRAS mutation status	Non-Clonal
CRUK0018_R2	CRUK0022_R2	LUAD	40058423	54334122	100kbp	0.302631495	-11.10284591	Non-Clonal	Probably Non-Clonal	Different KRAS mutation status	Non-Clonal
CRUK0065_R6	CRUK0071_R3	LUSC	49013362	74649411	100kbp	0.378296932	-13.58676244	Non-Clonal	Probably Non-Clonal	No shared non-oncogenic mutations found and different TP53 mutations	Non-Clonal
CRUK0005_R2	CRUK0018_R4	LUAD	61882988	52028238	100kbp	0.289897197	-6.522276072	Non-Clonal	Probably Non-Clonal	Different KRAS mutation status	Non-Clonal
CRUK0029_R5	CRUK0048_R1	LUAD	59802933	70841064	100kbp	0.348245927	-6.39113995	Non-Clonal	Probably Non-Clonal	Different KRAS mutation status	Non-Clonal
CRUK0023_R4	CRUK0050_R5	LUAD	62588460	42879253	100kbp	0.204298299	-9.308135269	Non-Clonal	Probably Non-Clonal	Different KRAS mutation status	Non-Clonal
CRUK0004_R2	CRUK0035_LN1	LUAD	56442746	51110075	100kbp	0.388109942	-3.429910281	Non-Clonal	Non-Clonal	Different oncogenic driver mutations found	Non-Clonal
CRUK0022_R1	CRUK0023_R4	LUAD	51432413	62588460	100kbp	0.131320951	-0.97895763	Non-Clonal	Probably Non-Clonal	Different KRAS mutation status	Non-Clonal
CRUK0003_R3	CRUK0014_R1	LUAD	73809993	58521175	100kbp	0.112332948	-6.533263014	Non-Clonal	Probably Non-Clonal	Different KRAS mutation status	Non-Clonal
CRUK0035_LN1	CRUK0036_R2	LUAD	51110075	56956963	100kbp	0.323747184	-10.72263757	Non-Clonal	Probably Non-Clonal	Different KRAS mutation status	Non-Clonal
CRUK0037_R4	CRUK0055_R2	LUAD	76246704	78384805	100kbp	0.115274317	-2.33439256	Non-Clonal	Probably Non-Clonal	Different KRAS mutation status	Non-Clonal
CRUK0065_R6	CRUK0071_R3	LUSC	49013362	74649411	100kbp	0.378296932	-13.58676244	Non-Clonal	Probably Non-Clonal	No shared non-oncogenic mutations found and different TP53 mutations	Non-Clonal
CRUK0003_R4	CRUK0041_R1	LUAD	85568409	48508429	100kbp	0.170747082	-6.632513547	Non-Clonal	Non-Clonal	Different oncogenic driver mutations found	Non-Clonal
CRUK0002_R1	CRUK0048_R1	LUAD	50222514	70841064	100kbp	0.193404327	-11.37505677	Non-Clonal	Probably Non-Clonal	Different KRAS mutation status	Non-Clonal
CRUK0037_R4	CRUK0041_R1	LUAD	76246704	48508429	100kbp	-0.009735943	-8.674623094	Non-Clonal	Probably Non-Clonal	Different KRAS mutation status	Non-Clonal
CRUK0037_R4	CRUK0041_R1	LUAD	76246704	48508429	100kbp	-0.009735943	-8.674623094	Non-Clonal	Probably Non-Clonal	Different KRAS mutation status	Non-Clonal
CRUK0003_R3	CRUK0054_R2	LUAD	73809993	52155617	100kbp	0.423269168	-10.42016591	Non-Clonal	Non-Clonal	Different oncogenic driver mutations found	Non-Clonal
CRUK0065_R5	CRUK0071_R3	LUSC	58528801	74649411	100kbp	0.385219957	-7.710842547	Non-Clonal	Probably Non-Clonal	No shared non-oncogenic mutations found and different TP53 mutations	Non-Clonal
CRUK0004_R3	CRUK0023_R1	LUAD	62575980	61795864	100kbp	0.151061481	-6.841007408	Non-Clonal	Probably Non-Clonal	Different KRAS mutation status	Non-Clonal
CRUK0003_R3	CRUK0014_R1	LUAD	73809993	58521175	100kbp	0.112332948	-6.533263014	Non-Clonal	Probably Non-Clonal	Different KRAS mutation status	Non-Clonal
CRUK0029_R5	CRUK0046_R3	LUAD	59802933	98215126	100kbp	0.178857097	-7.962227205	Non-Clonal	Probably Non-Clonal	No shared non-oncogenic mutations found and different TP53 mutations	Non-Clonal
CRUK0022_R1	CRUK0034_R1	LUAD	51432413	42648589	100kbp	0.314512005	-4.368910986	Non-Clonal	Probably Non-Clonal	Different KRAS mutation status	Non-Clonal
CRUK0065_R6	CRUK0070_R4	LUSC	49013362	77991852	100kbp	0.317475903	-4.096323364	Non-Clonal	Probably Non-Clonal	No shared non-oncogenic mutations found and different TP53 mutations	Non-Clonal
CRUK0027_R1	CRUK0032_R4	LUAD	36818901	67565060	100kbp	0.232202911	-10.07559614	Non-Clonal	Probably Non-Clonal	Different KRAS mutation status	Non-Clonal
CRUK0066_R2	CRUK0069_R2	LUSC	56828304	53272553	100kbp	0.276976579	-9.71901618	Non-Clonal	Probably Non-Clonal	Different KRAS mutation status	Non-Clonal
CRUK0037_R2	CRUK0049_R2	LUAD	73405487	42423013	100kbp	0.080747458	-9.442994795	Non-Clonal	Probably Non-Clonal	Different KRAS mutation status	Non-Clonal
CRUK0065_R4	CRUK0072_R1	LUSC	70201813	48324799	100kbp	0.682859919	-5.332227209	Non-Clonal	Probably Non-Clonal	No shared non-oncogenic mutations found and different TP53 mutations	Non-Clonal
CRUK0013_LN2	CRUK0025_R3	LUAD	52206461	50167498	100kbp	0.16715502	-8.126221338	Non-Clonal	Probably Non-Clonal	Different KRAS mutation status	Non-Clonal
CRUK0023_R4	CRUK0029_R5	LUAD	62588460	59802933	100kbp	0.134150553	-12.03259079	Non-Clonal	Probably Non-Clonal	Different KRAS mutation status	Non-Clonal
CRUK0015_R2	CRUK0050_R2	LUAD	59074962	51134148	100kbp	0.032712284	-1.174537192	Non-Clonal	Probably Non-Clonal	Different KRAS mutation status	Non-Clonal
