# Supplementary material for: The Added Value of Genome-Wide Copy Numbers to Objectively Resolve Clonality of Multiple Tumors With Pulmonary Involvement and Ambiguous or Inconclusive Mutational Diagnosis
Source: JTO Clin Res Rep. 2025 Oct 23;6(12):100921. doi: 10.1016/j.jtocrr.2025.100921 (PMC12681896; doi:10.1016/j.jtocrr.2025.100921)
Supplement: SupplementaryTable 2 [file mmc3.xlsx]

## Sheet: Legend
Supplementary Table 2 Summary tables of cohort characteristics
Supplementary Table 2A TRACERx cohort characteristics Supplementary Table 2B In-house cohort characteristics

## Sheet: 2A
Supplementary Table 2A TRACERx cohort characteristics
Characteristic	TRACERx cohort (n=82)
Subtype
LUAD	63 (77%)
LUSC	19 (23%)
Timing
Synchronous	82 (100%)
Metachronous	0 (0%)
Location
Intrapulmonary	82 (100%)
Extrapulmonary	0 (0%)

## Sheet: 2B
Supplementary Table 2B In-house cohort characteristics
Characteristic	In-House cohort (sWGS only, n=99)	In-House cohort (sWGS + WES, n=21)	p-value (two-sided Fisher's exact test)
Subtype			0.80
LUAD	32 (32%)	6 (29%)
LUSC	67 (68%)	15 (71%)
Timing			0.62
Synchronous	40 (40%)	10 (48%)
Metachronous	57 (58%)	10 (48%)
Missing	2 (2%)	1 (4%)
Location			0.27
Intrapulmonary	28 (28%)	3 (14%)
Extrapulmonary	72 (72%)	18 (86%)
