# Supplementary material for: The Added Value of Genome-Wide Copy Numbers to Objectively Resolve Clonality of Multiple Tumors With Pulmonary Involvement and Ambiguous or Inconclusive Mutational Diagnosis
Source: JTO Clin Res Rep. 2025 Oct 23;6(12):100921. doi: 10.1016/j.jtocrr.2025.100921 (PMC12681896; doi:10.1016/j.jtocrr.2025.100921)
Supplement: SupplementaryTable 3 [file mmc4.xlsx]

## Sheet: SupplementaryTable3_AUMC
Supplementary Table 3: CNA clonality statistics and classification of clonal and non-clonal pairs in the AUMC diagnostics cohort
The AUMC gold standard confirmation cohort consisted of 183 CNA profiles of 80 patients. Gold-standard clonality was determined for 21 patients by whole-exome sequencing.
Sequencing	Sample1	Sample2	Location1	Location2	PairType	Max time between lesion and first diagnosis (months)	Synchronous (<6 months)	Subtype	BinnedReads1	BinnedReads2	CNA_binsize	PearsonCorrelation	LogLikelihood	CNA_Clonality	NGS_Mutation_Clonality	Reason	GoldStandard_Clonality
NIPT	Patient1_1	Patient1_2	mouthfloor	LUL	lung - head/neck	9	no	LUSC	14521442	13045415	100kbp	0.160079767	-6.29804835	Non-Clonal	Non-Clonal	No shared non-oncogenic mutations found and different TP53 mutations	Non-Clonal
NIPT	Patient2_1	Patient2_2	LLL	LN mouthfloor	lung - head/neck	13	no	LUSC	2942502	1683382	100kbp	0.732723957	10.77724881	Clonal	Clonal	Wildtype oncogenic but shared mutations	Clonal
NIPT	Patient3_1	Patient3_2	RUL	hypofarnyx	lung - head/neck	0	yes	LUSC	8599551	14457077	100kbp	0.193028755	-13.63897586	Non-Clonal	Non-Clonal	No shared non-oncogenic mutations found and different TP53 mutations	Non-Clonal
NIPT	Patient4_1	Patient4_2	LUL	colon	lung - GI	132	no	LUAD	529620	1884144	1000kbp	0.902655588	17.19312177	Clonal	Inconclusive	No shared non-oncogenic mutations found and TP53 wildtype	Clonal
NIPT	Patient5_1	Patient5_2	RUL	RUL	lung - lung	0	yes	LUSC	1533869	1742228	500kbp	0.519682209	7.49853843	Inconclusive	Inconclusive	No shared non-oncogenic mutations found and TP53 wildtype	Clonal
NIPT	Patient6_1	Patient6_2	breast	breast	other - other	n.a.	n.a.	LUSC	2338222	5447990	100kbp	0.155217843	-6.16711511	Non-Clonal	Inconclusive	No shared non-oncogenic mutations found and TP53 wildtype	Non-Clonal
NIPT	Patient7_1	Patient7_2	LLL	colon	lung - GI	72	no	LUAD	724483	373285	500kbp	0.72383522	7.47078265	Clonal	Inconclusive	No shared non-oncogenic mutations found and TP53 wildtype	Clonal
NIPT	Patient8_1	Patient8_2	bladder	RLL	lung - other	60	no	LUSC	1729360	4196953	100kbp	0.900464791	30.20136355	Clonal	Inconclusive	No shared non-oncogenic mutations found and TP53 wildtype	Clonal
NIPT	Patient9_1	Patient9_2	LUL	larynx	lung - head/neck	33	no	LUSC	864682	1465242	500kbp	0.440617568	-4.81061317	Non-Clonal	Non-Clonal	No shared non-oncogenic mutations found and different TP53 mutations	Non-Clonal
NIPT	Patient10_1	Patient10_2	RLL	RLL	lung - lung	37	no	LUAD	522897	1202626	500kbp	0.36184872	2.36939119	Non-Clonal	Inconclusive	No shared non-oncogenic mutations found and TP53 wildtype	Non-Clonal
NIPT	Patient11_1	Patient11_2	LLL	esophagus	lung - GI	3	yes	LUSC	6690950	3210627	100kbp	0.821363201	38.81040906	Clonal	Clonal	Wildtype oncogenic but shared mutations	Clonal
NIPT	Patient12_1	Patient12_2	LUL	colon	lung - GI	60	no	LUAD	1905302	1418253	100kbp	0.880429053	7.99619547	Clonal	Inconclusive	No shared non-oncogenic mutations found and TP53 wildtype	Clonal
NIPT	Patient13_1	Patient13_2	esophagus	LLL	lung - GI	2	yes	LUSC	1565703	926181	100kbp	0.697462608	12.6023324	Clonal	Clonal	Wildtype oncogenic but shared mutations	Clonal
NIPT	Patient14_1	Patient14_2	lung	liver	lung - other	1	yes	LUAD	2825843	3338577	100kbp	0.380604381	-1.4423066	Non-Clonal	Non-Clonal	Different KRAS mutation status	Non-Clonal
NIPT	Patient15_1	Patient15_2	esophagus	liver	GI - liver	n.a.	n.a.	LUSC	4101223	2293636	100kbp	0.115886	-15.08377403	Non-Clonal	Non-Clonal	No shared non-oncogenic mutations found and different TP53 mutations	Non-Clonal
NIPT	Patient16_1	Patient16_2	LUL	LUL	lung - lung	0	yes	LUAD	2057017	7871832	100kbp	0.995639126	34.14736658	Clonal	Clonal	Wildtype oncogenic but shared mutations	Clonal
NIPT	Patient17_1	Patient17_2	RUL	larynx	lung - head/neck	0	yes	LUSC	1858218	310766	500kbp	0.937402642	40.26383303	Clonal	Clonal	Wildtype oncogenic but shared mutations	Clonal
NIPT	Patient18_1	Patient18_2	RLL	esophagus	lung - GI	0	yes	LUSC	968284	448999	100kbp	0.039348745	-4.27734482	Non-Clonal	Non-Clonal	No shared non-oncogenic mutations found and different TP53 mutations	Non-Clonal
NIPT	Patient19_1	Patient19_2	RML/RLL	larynx	lung - head/neck	43	no	LUSC	530495	2741556	500kbp	0.793909262	25.64387615	Clonal	Inconclusive	No shared non-oncogenic mutations found and TP53 wildtype	Clonal
NIPT	Patient20_1	Patient20_2	LUL	kidney	lung - other	4	yes	LUSC	6578364	5539623	100kbp	0.874563367	39.03330599	Clonal	Clonal	Wildtype oncogenic but shared mutations	Clonal
NIPT	Patient21_1	Patient21_2	mouthfloor	RUL	lung - head/neck	2	yes	LUSC	2260222	10939122	100kbp	0.439261875	-5.30463353	Non-Clonal	Non-Clonal	No shared non-oncogenic mutations found and different TP53 mutations	Non-Clonal
NIPT	Patient22_1	Patient22_2	LUL	mouthfloor	lung - head/neck	4	yes	LUSC	3608643	3641551	100kbp	0.028945736	-5.41207002	Non-Clonal
NIPT	Patient22_1	Patient22_3	LUL	tongue	lung - head/neck	60	no	LUSC	3608643	5448724	100kbp	0.083870562	-11.36523114	Non-Clonal
NIPT	Patient22_1	Patient22_4	LUL	LUL	lung - lung	12	no	LUSC	3608643	5486657	100kbp	0.06662501	-13.89779643	Non-Clonal
NIPT	Patient22_1	Patient22_5	LUL	LUL	lung - lung	12	no	LUSC	3608643	7421419	100kbp	0.158463823	-4.49926153	Non-Clonal
NIPT	Patient22_1	Patient22_6	LLL	LLL	lung - lung	12	no	LUSC	3608643	7469621	100kbp	0.037738968	-11.02838367	Non-Clonal
NIPT	Patient22_2	Patient22_3	mouthfloor	tongue	head/neck - head/neck	60	no	LUSC	3641551	5448724	100kbp	0.126401743	-15.12262071	Non-Clonal
NIPT	Patient22_2	Patient22_4	mouthfloor	LUL	lung - head/neck	12	no	LUSC	3641551	5486657	100kbp	0.087825646	-12.88365412	Non-Clonal
NIPT	Patient22_2	Patient22_5	mouthfloor	LUL	lung - head/neck	12	no	LUSC	3641551	7421419	100kbp	0.234809962	-3.26836518	Non-Clonal
NIPT	Patient22_2	Patient22_6	mouthfloor	LLL	lung - head/neck	12	no	LUSC	3641551	7469621	100kbp	0.283623568	-4.00527742	Non-Clonal
NIPT	Patient22_3	Patient22_4	tongue	LUL	lung - head/neck	60	no	LUSC	5448724	5486657	100kbp	0.964750025	94.45979054	Clonal
NIPT	Patient22_3	Patient22_5	tongue	LUL	lung - head/neck	60	no	LUSC	5448724	7421419	100kbp	0.063800305	-8.02702374	Non-Clonal
NIPT	Patient22_3	Patient22_6	tongue	LLL	lung - head/neck	60	no	LUSC	5448724	7469621	100kbp	0.104762313	-12.45721564	Non-Clonal
NIPT	Patient22_4	Patient22_5	LUL	LUL	lung - lung	12	no	LUSC	5486657	7421419	100kbp	0.066578392	-9.02905079	Non-Clonal
NIPT	Patient22_4	Patient22_6	LUL	LUL	lung - lung	12	no	LUSC	5486657	7469621	100kbp	0.101224266	-9.69274569	Non-Clonal
NIPT	Patient22_5	Patient22_6	LUL	LLL	lung - lung	12	no	LUSC	7421419	7469621	100kbp	0.329053445	-1.44565544	Non-Clonal
NIPT	Patient23_1	Patient23_2	RML	RML	lung - lung	0	yes	LUSC	8442546	10695712	100kbp	0.919660696	0.44261971	Clonal
NIPT	Patient23_1	Patient23_3	RML	RLL	lung - lung	24	no	LUSC	8442546	13438361	100kbp	0.906830145	6.02863267	Clonal
NIPT	Patient23_2	Patient23_3	RML	RLL	lung - lung	24	no	LUSC	10695712	13438361	100kbp	0.891328784	16.05840509	Clonal
NIPT	Patient24_1	Patient24_2	LUL	oropharynx	lung - head/neck	0	yes	LUSC	5018504	2330110	100kbp	0.760275043	0.18790973	Clonal
NIPT	Patient25_1	Patient25_2	RLL	larynx	lung - head/neck	48	no	LUSC	3803333	5956234	100kbp	0.136075794	-6.18073751	Non-Clonal
NIPT	Patient26_1	Patient26_2	RLL	tonsil	lung - head/neck	0	yes	LUSC	5125450	524864	100kbp	0.854248712	-1.95896495	Inconclusive
NIPT	Patient27_1	Patient27_2	RUL	pharynx	lung - head/neck	0	yes	LUSC	5563753	9909529	100kbp	0.599782396	5.63283509	Clonal
NIPT	Patient28_1	Patient28_2	LLL	pharynx	lung - head/neck	20	no	LUSC	1045813	5309381	100kbp	0.802562725	3.95588756	Clonal
NIPT	Patient29_1	Patient29_2	LUL	bladder	lung - other	0	yes	LUAD	6996751	4493189	100kbp	0.074249995	-7.94012214	Non-Clonal
NIPT	Patient30_1	Patient30_2	RML	RLL	lung - lung	40	no	LUAD	2312908	1393034	100kbp	0.337729204	-4.69893687	Non-Clonal
NIPT	Patient30_1	Patient30_3	RML	thyroid	lung - head/neck	40	no	LUAD	2312908	1446361	100kbp	0.837748155	11.2109315	Clonal
NIPT	Patient30_2	Patient30_3	RLL	thyroid	lung - head/neck	40	no	LUAD	1393034	1446361	100kbp	0.314651298	-10.24716154	Non-Clonal
NIPT	Patient31_1	Patient31_2	lung	lung	lung - lung	0	yes	LUAD	1969292	2974522	100kbp	0.217061977	1.0241119	Non-Clonal
NIPT	Patient31_1	Patient31_3	lung	lung	lung - lung	0	yes	LUAD	1969292	7344429	100kbp	0.14850136	0.92106423	Non-Clonal
NIPT	Patient31_1	Patient31_4	lung	tongue	lung - head/neck	72	no	LUAD	1969292	3889493	100kbp	0.157690429	-4.29056369	Non-Clonal
NIPT	Patient31_2	Patient31_3	lung	lung	lung - lung	0	yes	LUAD	2974522	7344429	100kbp	0.231643368	7.29131366	Non-Clonal
NIPT	Patient31_2	Patient31_4	lung	tongue	lung - head/neck	72	no	LUAD	2974522	3889493	100kbp	0.251505235	-3.50266909	Non-Clonal
NIPT	Patient31_3	Patient31_4	lung	tongue	lung - head/neck	72	no	LUAD	7344429	3889493	100kbp	0.217455571	-5.94375607	Non-Clonal
NIPT	Patient32_1	Patient32_2	RUL	breast	lung - other	288	no	LUAD	5164716	1729613	100kbp	0.177615011	-14.05359408	Non-Clonal
NIPT	Patient33_1	Patient33_2	RUL	LLL	lung - lung	25	no	LUAD	18905888	20024094	100kbp	0.920061581	29.14506387	Clonal
NIPT	Patient34_1	Patient34_2	RLL	RMB	lung - lung	7	no	LUSC	18254332	2230842	100kbp	0.954788714	61.5538042	Clonal
NIPT	Patient35_1	Patient35_2	LLL	LLL	lung - lung	0	yes	LUAD	62392827	71746636	100kbp	0.384838475	22.55810779	Non-Clonal
NIPT	Patient36_1	Patient36_2	LLL	breast	lung - other	84	no	LUAD	14791032	2861783	100kbp	0.627777941	-2.16698005	Inconclusive
NIPT	Patient37_1	Patient37_2	RLL	oropharynx	lung - head/neck	60	no	LUSC	15904515	7343916	100kbp	0.367897846	-7.14034315	Non-Clonal
NIPT	Patient38_1	Patient38_2	LN axilla	RUL	lung - other	2	yes	LUAD	14669814	12543506	100kbp	0.1154422	-9.88706299	Non-Clonal
NIPT	Patient39_1	Patient39_2	RLL	bladder	lung - other	n.a.	n.a.	LUAD	15309510	12207121	100kbp	0.942675905	-1.13064361	Inconclusive
NIPT	Patient40_1	Patient40_2	LLL	RLL	lung - lung	84	no	LUAD	15357125	7560035	100kbp	0.574276071	18.81944231	Clonal
NIPT	Patient41_1	Patient41_2	RLL	tonsil	lung - head/neck	3	yes	LUSC	14981749	16226341	100kbp	0.376298167	-10.98018573	Non-Clonal
NIPT	Patient42_1	Patient42_2	LN mediastium	palatum molle	lung - head/neck	7	no	LUSC	13898604	8797210	100kbp	0.760247693	20.08074567	Clonal
NIPT	Patient43_1	Patient43_2	LUL	colon	lung - GI	36	no	LUAD	9353472	13248559	100kbp	0.917666984	37.66397594	Clonal
NIPT	Patient44_1	Patient44_2	lung pleura	larynx	lung - head/neck	23	no	LUSC	2935615	73659	100kbp	0.286935597	-1.13337198	Non-Clonal
NIPT	Patient45_1	Patient45_2	lung	mouthfloor	lung - head/neck	2	yes	LUSC	3319814	2636433	100kbp	0.291821315	-4.38983373	Non-Clonal
NIPT	Patient46_1	Patient46_2	RML	colon	lung - GI	24	no	LUAD	1826384	1386236	100kbp	0.864715347	21.62539852	Clonal
NIPT	Patient47_1	Patient47_2	mediastium	cervix	lung - other	36	no	LUSC	568025	590671	100kbp	0.578556631	1.20740762	Clonal
NIPT	Patient48_1	Patient48_2	lung pleura	hypofarnyx	lung - head/neck	14	no	LUSC	651166	1614192	100kbp	0.441709945	16.37368276	Non-Clonal
NIPT	Patient49_1	Patient49_2	lung pleura	hypofarnyx	lung - head/neck	37	no	LUSC	2815470	247070	1000kbp	0.271124677	-8.51725839	Non-Clonal
NIPT	Patient50_1	Patient50_2	LUL	humerus	lung - other	25	no	LUSC	1656973	2040537	100kbp	0.766898623	18.2437977	Clonal
NIPT	Patient50_1	Patient50_3	LUL	LN hypofarynx	lung - head/neck	25	no	LUSC	1656973	4509143	100kbp	0.855256635	3.49211469	Clonal
NIPT	Patient50_2	Patient50_3	humeris	LN hypofarynx	other - head/neck	0	yes	LUSC	2040537	4509143	100kbp	0.802643818	3.14601311	Clonal
NIPT	Patient51_1	Patient51_2	LUL	larynx	lung - head/neck	27	no	LUSC	2452318	447280	100kbp	0.584007515	18.0199222	Clonal
NIPT	Patient52_1	Patient52_2	LUL	tongue	lung - head/neck	15	no	LUSC	182446	2230791	100kbp	0.316122059	-0.71445251	Non-Clonal
NIPT	Patient53_1	Patient53_2	lung	tonsil	lung - head/neck	36	no	LUSC	4061111	75546	100kbp	0.307168976	-10.84579112	Non-Clonal
NIPT	Patient53_1	Patient53_3	lung	esophagus	lung - GI	36	no	LUSC	4061111	124596	100kbp	-0.116602552	-0.8742061	Non-Clonal
NIPT	Patient53_2	Patient53_3	tonsil	esophagus	head/neck - GI	0	yes	LUSC	75546	124596	100kbp	0.078419807	-8.91523561	Non-Clonal
NIPT	Patient54_1	Patient54_2	LLL	LLL	lung - lung	0	yes	LUAD	7712572	6931660	100kbp	0.031231701	-9.53607958	Non-Clonal
NIPT	Patient55_1	Patient55_2	LUL	musculus gluteus	lung - other	14	no	LUSC	1746894	6706392	100kbp	0.982030464	35.13247716	Clonal
NIPT	Patient55_1	Patient55_3	LUL	skin	lung - other	14	no	LUSC	1746894	2746703	100kbp	0.984036695	36.68871866	Clonal
NIPT	Patient55_2	Patient55_3	musculus gluteus	skin	other - other	0	yes	LUSC	6706392	2746703	100kbp	0.997457373	35.27965506	Clonal
NIPT	Patient56_1	Patient56_2	LLL	LN lung	lung - head/neck	36	no	LUAD	374846	1234826	100kbp	-0.183311195	-1.91357471	Non-Clonal
NIPT	Patient57_1	Patient57_2	lung	LN neck	lung - head/neck	9	yes	LUSC	5165016	5196050	100kbp	0.707027166	20.91191759	Clonal
NIPT	Patient58_1	Patient58_2	LLL	esophagus	lung - GI	11	yes	LUSC	644846	801502	100kbp	0.817527901	3.74386671	Clonal
NIPT	Patient59_1	Patient59_2	RUL	esophagus	lung - GI	n.a.	n.a.	LUAD	468583	9994915	100kbp	0.071336663	-1.01311074	Non-Clonal
NIPT	Patient60_1	Patient60_2	lung	rectum	lung - GI	72	no	LUSC	2666179	2131353	100kbp	0.83388653	9.16862464	Clonal
NIPT	Patient61_1	Patient61_2	lung	tongue	lung - head/neck	36	no	LUSC	192999	1383832	100kbp	0.133153511	2.13334469	Non-Clonal
NIPT	Patient62_1	Patient62_2	LN mediastium	mouth	lung - head/neck	13	no	LUSC	735528	4845475	100kbp	0.810515183	25.71815757	Clonal
NIPT	Patient63_1	Patient63_2	LUL	colon	lung - GI	5	yes	LUAD	151831	1648110	500kbp	0.021252263	-7.18021014	Non-Clonal
NIPT	Patient64_1	Patient64_2	LUL	LN mediastium	lung - lung	0	yes	LUAD	1044293	3684505	100kbp	0.642452974	-7.16023263	Non-Clonal
NIPT	Patient65_1	Patient65_2	left lung	left lung	lung - lung	0	yes	LUAD	2987703	4493572	100kbp	0.990599884	28.44707749	Clonal
NIPT	Patient66_1	Patient66_2	LN peribronchial RUL	RLL	lung - lung	0	yes	LUAD	753410	660020	100kbp	0.144819251	0.32775243	Non-Clonal
NIPT	Patient67_1	Patient67_2	RUL	esophagus	lung - GI	1	yes	LUAD	1752840	1447698	100kbp	0.007730008	-8.98598098	Non-Clonal
NIPT	Patient68_1	Patient68_2	LUL	nose	lung - head/neck	4	yes	LUSC	1722680	2653651	100kbp	0.119163185	-0.0094664	Non-Clonal
NIPT	Patient69_1	Patient69_2	RUL	adrenal	lung - other	0	yes	LUAD	9410071	6842208	100kbp	0.340424168	3.79512464	Non-Clonal
NIPT	Patient70_1	Patient70_2	RUL	larynx	lung - head/neck	2	yes	LUSC	1459469	2142717	100kbp	0.945743	36.44401	Clonal
NIPT	Patient71_1	Patient71_2	thoracic wall	RML	lung - lung	24	no	LUSC	945495	1216207	100kbp	0.6282362	27.69242	Clonal
NIPT	Patient72_1	Patient72_2	RLL	larynx	lung - head/neck	24	no	LUSC	2814046	592066	100kbp	0.9477718	24.41338	Clonal
NIPT	Patient73_1	Patient73_2	lung	esophagus	lung - GI	5	yes	LUSC	707482	861351	100kbp	0.80093871	12.0314387	Clonal
NIPT	Patient73_1	Patient73_3	lung	lung LN	lung - lung	5	yes	LUSC	707482	459344	100kbp	-0.1201095	-0.4493215	Non-Clonal
NIPT	Patient73_1	Patient73_4	lung	breast	lung - other	5	yes	LUSC	707482	2591453	100kbp	0.81714774	11.8387832	Clonal
NIPT	Patient73_2	Patient73_3	esophagus	lung LN	lung - GI	0	yes	LUSC	861351	459344	100kbp	-0.04601889	-3.5832759	Non-Clonal
NIPT	Patient73_2	Patient73_4	esophagus	breast	GI - breast	0	yes	LUSC	861351	2591453	100kbp	0.74545998	0.4836841	Clonal
NIPT	Patient73_3	Patient73_4	lung LN	breast	GI - breast	0	yes	LUSC	459344	2591453	100kbp	0.01972119	-3.844764	Non-Clonal
NIPT	Patient74_1	Patient74_2	RUL	RUL	lung - lung	0	yes	LUAD	315875	1631174	100kbp	-0.008307206	-1.110083	Non-Clonal
NIPT	Patient74_1	Patient74_3	RUL	RUL	lung - lung	0	yes	LUAD	315875	1508558	100kbp	0.13193948	9.476778	Non-Clonal
NIPT	Patient74_2	Patient74_3	RUL	RUL	lung - lung	0	yes	LUAD	1631174	1508558	100kbp	0.814685153	3.99714	Clonal
NIPT	Patient75_1	Patient75_2	LLL	esophagus	lung - GI	21	no	LUSC	743624	3619699	100kbp	0.4248882	-5.547068	Non-Clonal
NIPT	Patient75_1	Patient75_3	LLL	LN neck	lung - head/neck	21	no	LUSC	743624	7340557	100kbp	0.3056347	-8.198523	Non-Clonal
NIPT	Patient75_2	Patient75_3	esophagus	LN neck	lung - head/neck	0	yes	LUSC	3619699	7340557	100kbp	0.8065286	15.931002	Clonal
NIPT	Patient76_1	Patient76_2	LLL	LLL	lung - lung	0	yes	LUAD	1380369	139225	100kbp	-0.09733151	-0.8649381	Non-Clonal
NIPT	Patient77_1	Patient77_2	RUL	LLL	lung - lung	16	no	LUSC	1973500	686537	100kbp	0.388857	-1.975406	Non-Clonal
NIPT	Patient78_1	Patient78_2	RMK	skin	lung - other	72	no	LUSC	2328954	805328	100kbp	0.8084726	28.496127	Clonal
NIPT	Patient78_1	Patient78_3	RMK	glandula sublingualis	lung - head/neck	72	no	LUSC	2328954	2862651	100kbp	0.2933703	-3.888592	Non-Clonal
NIPT	Patient78_2	Patient78_3	skin	glandula sublingualis	lung - head/neck	0	yes	LUSC	805328	2862651	100kbp	0.3640365	4.544059	Non-Clonal
NIPT	Patient79_1	Patient79_2	lung	esophagus	lung - GI	48	no	LUSC	1785471	2865729	100kbp	0.09649776	-9.922791	Non-Clonal
NIPT	Patient80_1	Patient80_2	lung	oropharynx	lung - head/neck	1	yes	LUSC	4864582	2759589	100kbp	0.7155892	13.90838	Clonal
WES	Patient3_1	Patient3_2	RUL	hypofarnyx	lung - head/neck	0	yes	LUSC	3432903	4636142	100kbp	0.1310789	-4.391557	Non-Clonal			Non-Clonal
WES	Patient16_1	Patient16_2	LUL	LUL	lung - lung	0	yes	LUAD	6108822	4518488	100kbp	0.9973031	17.43508	Clonal			Clonal
WES	Patient21_1	Patient21_2	mouthfloor	RUL	lung - head/neck	2	yes	LUSC	8319618	4470657	100kbp	0.438883	-9.13132	Non-Clonal			Non-Clonal
IonTorrent	Patient3_1	Patient3_2	RUL	hypofarnyx	lung - head/neck	0	yes	LUSC	2856319	3604267	100kbp	0.1958663	-7.48673	Non-Clonal			Non-Clonal
IonTorrent	Patient16_1	Patient16_2	LUL	LUL	lung - lung	0	yes	LUAD	2510116	3436810	100kbp	0.9956904	37.73307	Clonal			Clonal
IonTorrent	Patient21_1	Patient21_2	mouthfloor	RUL	lung - head/neck	2	yes	LUSC	3003128	3731573	100kbp	0.441681	0.1275912	Non-Clonal			Non-Clonal
