# Supplementary material for: The Added Value of Genome-Wide Copy Numbers to Objectively Resolve Clonality of Multiple Tumors With Pulmonary Involvement and Ambiguous or Inconclusive Mutational Diagnosis
Source: JTO Clin Res Rep. 2025 Oct 23;6(12):100921. doi: 10.1016/j.jtocrr.2025.100921 (PMC12681896; doi:10.1016/j.jtocrr.2025.100921)
Supplement: SupplementaryTable 4 [file mmc5.xlsx]

## Sheet: 4A
Supplementary Table 4A: Genes covered by conventional lung cancer panel
Gene	In EU Guideline
ALK	Yes
ROS1	Yes
EGFR	Yes
MET	Yes
BRAF	Yes
RET	Yes
KRAS	Yes
ERBB2	Yes
NRAS	No
RIT1	No
IDH1	No
CTNNB1	No
PIK3CA	No
FGFR3	No
KIT	No
FGFR1	No
JAK2	No
CDKN2A	No
ABL1	No
NOTCH1	No
FGFR2	No
RB1	No
AKT1	No
MAP2K1	No
IDH2	No
TP53	No
STK11	No

## Sheet: 4B
Supplementary Table 4B: Genomic regions of conventional lung cancer panel
chr	chromStart	chromEnd	Gene
chr1	115252190	115252305	NRAS
chr1	115256504	115256584	NRAS
chr1	115258689	115258774	NRAS
chr1	155874117	155874215	RIT1
chr1	155874222	155874324	RIT1
chr1	155874464	155874557	RIT1
chr2	29432654	29432735	ALK
chr2	29436761	29436863	ALK
chr2	29443572	29443702	ALK
chr2	29445208	29445320	ALK
chr2	29445398	29445499	ALK
chr2	29455197	29455304	ALK
chr2	29455233	29455337	ALK
chr2	209113103	209113206	IDH1
chr3	41266029	41266147	CTNNB1
chr3	178936023	178936105	PIK3CA
chr3	178938787	178938918	PIK3CA
chr3	178951996	178952097	PIK3CA
chr3	178952140	178952237	PIK3CA
chr4	1803551	1803653	FGFR3
chr4	1806081	1806187	FGFR3
chr4	1807833	1807930	FGFR3
chr4	1808311	1808399	FGFR3
chr4	1808881	1809006	FGFR3
chr4	55561654	55561784	KIT
chr4	55592157	55592246	KIT
chr4	55593417	55593513	KIT
chr4	55593575	55593695	KIT
chr4	55594170	55594279	KIT
chr4	55595496	55595562	KIT
chr4	55597436	55597524	KIT
chr4	55599280	55599358	KIT
chr4	55602673	55602751	KIT
chr6	117630015	117630088	ROS1
chr6	117638307	117638404	ROS1
chr6	117639348	117639443	ROS1
chr6	117641077	117641175	ROS1
chr6	117642404	117642491	ROS1
chr7	55227950	55228057	EGFR
chr7	55241635	55241729	EGFR
chr7	55242411	55242540	EGFR
chr7	55248974	55249100	EGFR
chr7	55259507	55259628	EGFR
chr7	116339615	116339701	MET
chr7	116340155	116340270	MET
chr7	116403131	116403251	MET
chr7	116411807	116411910	MET
chr7	116411848	116411957	MET
chr7	116411983	116412097	MET
chr7	116412031	116412151	MET
chr7	116417427	116417542	MET
chr7	116423407	116423492	MET
chr7	140453102	140453221	BRAF
chr7	140481391	140481515	BRAF
chr8	38282140	38282254	FGFR1
chr8	38285851	38285975	FGFR1
chr9	5073729	5073857	JAK2
chr9	21970940	21971066	CDKN2A
chr9	21971090	21971219	CDKN2A
chr9	133738294	133738378	ABL1
chr9	133747442	133747530	ABL1
chr9	133748279	133748417	ABL1
chr9	133750307	133750405	ABL1
chr9	139390764	139390885	NOTCH1
chr9	139397762	139397879	NOTCH1
chr9	139399337	139399447	NOTCH1
chr10	43608323	43608419	RET
chr10	43609066	43609182	RET
chr10	43609874	43610010	RET
chr10	43610040	43610133	RET
chr10	43613794	43613893	RET
chr10	43615546	43615687	RET
chr10	43617314	43617433	RET
chr10	123257952	123258045	FGFR2
chr10	123274721	123274835	FGFR2
chr10	123279417	123279544	FGFR2
chr10	123279607	123279713	FGFR2
chr12	25378549	25378658	KRAS
chr12	25380260	25380364	KRAS
chr12	25398186	25398304	KRAS
chr13	48919223	48919312	RB1
chr13	48923139	48923255	RB1
chr13	48941601	48941724	RB1
chr13	48942597	48942711	RB1
chr13	48953753	48953874	RB1
chr13	48955525	48955605	RB1
chr13	49027105	49027178	RB1
chr13	49033827	49033934	RB1
chr13	49037846	49037932	RB1
chr13	49039149	49039232	RB1
chr14	105241433	105241519	AKT1
chr14	105246445	105246583	AKT1
chr15	66679746	66679845	MAP2K1
chr15	66727413	66727529	MAP2K1
chr15	66727422	66727527	MAP2K1
chr15	66729097	66729224	MAP2K1
chr15	66774100	66774201	MAP2K1
chr15	90631824	90631954	IDH2
chr17	7572833	7572936	TP53
chr17	7572930	7573021	TP53
chr17	7573883	7573977	TP53
chr17	7573976	7574068	TP53
chr17	7576494	7576603	TP53
chr17	7576592	7576693	TP53
chr17	7576815	7576921	TP53
chr17	7576921	7577003	TP53
chr17	7576992	7577113	TP53
chr17	7577086	7577190	TP53
chr17	7577432	7577557	TP53
chr17	7577527	7577645	TP53
chr17	7578042	7578158	TP53
chr17	7578144	7578267	TP53
chr17	7578253	7578370	TP53
chr17	7578370	7578508	TP53
chr17	7578449	7578563	TP53
chr17	7578549	7578679	TP53
chr17	7579230	7579303	TP53
chr17	7579292	7579396	TP53
chr17	7579387	7579503	TP53
chr17	7579495	7579595	TP53
chr17	7579697	7579769	TP53
chr17	7579836	7579961	TP53
chr17	37868168	37868259	ERBB2
chr17	37880212	37880340	ERBB2
chr17	37880953	37881061	ERBB2
chr17	37881324	37881453	ERBB2
chr19	1206879	1206993	STK11
chr19	1206969	1207082	STK11
chr19	1207067	1207157	STK11
chr19	1207150	1207240	STK11
chr19	1218408	1218486	STK11
chr19	1218476	1218581	STK11
chr19	1219258	1219369	STK11
chr19	1219364	1219474	STK11
chr19	1220273	1220383	STK11
chr19	1220375	1220479	STK11
chr19	1220444	1220553	STK11
chr19	1220508	1220603	STK11
chr19	1220594	1220690	STK11
chr19	1220641	1220753	STK11
chr19	1221189	1221295	STK11
chr19	1221281	1221380	STK11
chr19	1221853	1221962	STK11
chr19	1221961	1222067	STK11
chr19	1222934	1223047	STK11
chr19	1223016	1223119	STK11
chr19	1223089	1223201	STK11
chr19	1226438	1226549	STK11
chr19	1226521	1226633	STK11
chr19	1226613	1226726	STK11
