# Supplementary material for: The Added Value of Genome-Wide Copy Numbers to Objectively Resolve Clonality of Multiple Tumors With Pulmonary Involvement and Ambiguous or Inconclusive Mutational Diagnosis
Source: JTO Clin Res Rep. 2025 Oct 23;6(12):100921. doi: 10.1016/j.jtocrr.2025.100921 (PMC12681896; doi:10.1016/j.jtocrr.2025.100921)
Supplement: SupplementaryTable 5 [file mmc6.xlsx]

## Sheet: Legend
Supplementary Table 5 Confusion tables of mutational clonality per histological subtype, timing and location
Supplementary Table 5A Confusion table of mutational clonality per histological subtype in TRACERx Supplementary Table 5B Confusion table of mutational clonality per histological subtype in in-house cohort Supplementary Table 5C Confusion table of mutational clonality per location in the in-house cohort Supplementary Table 5D Confusion table of mutational clonality per timing in the in-house coho…

## Sheet: 5A
Supplementary Table 5A Confusion table of mutational clonality per histological subtype in TRACERx
	Definite mutational clonality	Inconclusive mutational clonality
LUAD	27	36
LUSC	8	11
P= 1.00, two-sided Fisher's exact test

## Sheet: 5B
Supplementary Table 5B Confusion table of mutational clonality per histological subtype in in-house cohort
	Definite mutational clonality	Inconclusive mutational clonality
LUAD	2	4
LUSC	11	4
P= 0.15, two-sided Fisher's exact test

## Sheet: 5C
Supplementary Table 5C Confusion table of mutational clonality per location in in-house cohort
	Definite mutational clonality	Inconclusive mutational clonality
Intrapulmonary	1	2
Extrapulmonary	12	6
P= 0.53, two-sided Fisher's exact test

## Sheet: 5D
Supplementary Table 5D Confusion table of mutational clonality per timing in in-house cohort
	Definite mutational clonality	Inconclusive mutational clonality
Synchronous	9	1
Metachronous	3	6
P= 0.02, two-sided Fisher's exact test
